# Supplementary material for: How Do Cryo-Milling and Lyophilization Affect the Properties of Solid Dispersions with Etodolac?
Source: Pharmaceutics. 2025 Oct 24;17(11):1379. doi: 10.3390/pharmaceutics17111379 (PMC12655227; doi:10.3390/pharmaceutics17111379)
Supplement: Supplementary file 1 [file pharmaceutics-17-01379-s001.zip]

Archive with 1 entries (1 files):
- pharmaceutics-3869458-supplementary.pdf
